# Supplementary material for: New Insight into Assembled Fe3O4@PEI@Ag Structure as Acceptable Agent with Enzymatic and Photothermal Properties
Source: Int J Mol Sci. 2022 Sep 15;23(18):10743. doi: 10.3390/ijms231810743 (PMC9501236; doi:10.3390/ijms231810743)
Supplement: Supplementary file 1 [file ijms-23-10743-s001.zip]

Archive with 1 entries (1 files):
- ijms-1807303-supplementary.pdf
